# Supplementary material for: One-year intradialytic leg exercises with resistance bands and fat mass increase in elderly hemodialysis patients: a retrospective study
Source: Ren Replace Ther. 2021 May 5;7(1):21. doi: 10.1186/s41100-021-00341-z (PMC8097127; doi:10.1186/s41100-021-00341-z)
Supplement: Supplementary file 1 — Additional file 1. Subanalysis of 21 and 15 patients. [file 41100_2021_341_MOESM1_ESM.xlsx]

## Sheet: 21 patients
							Dry weight, kg				Body mass index, kg/m2				Kt/V				nPCR, g/kg/day				Creatinine generation rate, %				Albumin, g/dL				Uera nitrogen, mg/dL				Creatinine, mg/dL				Total cholesterol, mg/dL				LDL cholesterol, mg/dL				HDL cholesterol, mg/dL
	Age, years	HD vintage, months	Sex	DM or nonDM	Height, cm		1 year ago	baseline	1 year later		1 year ago	baseline	1 year later		1 year ago	baseline	1 year later		1 year ago	baseline	1 year later		1 year ago	baseline	1 year later		1 year ago	baseline	1 year later		1 year ago	baseline	1 year later		1 year ago	baseline	1 year later		1 year ago	baseline	1 year later		1 year ago	baseline	1 year later		1 year ago	baseline	1 year later
A	76	73	Male	nonDM	170		59.7	56.5	57		20.6574	19.5502	19.7232		1.38183	1.3386	1.4427		0.926704	0.851212	0.935254		119.627	120.35	120.59		4.1	3.8	3.8		59.5	62.9	70.6		10.79	10.74	10.78		154	117	137		96	67	83		48	40	38
B	68	125	Male	nonDM	163		70.5	70	71		26.5347	26.3465	26.7229		1.55077	1.43527	1.73665		0.92203	0.795018	0.908263		162.92	147.7	154.3		3.8	3.8	3.8		62.5	54.4	61.5		14.4	13.3	13.5		172	169	187		109	100	116		30	33	28
C	78	34	Female	nonDM	145		38.5	37.5	40		18.3115	17.8359	19.025		1.50357	1.75652	1.75622		0.895115	1.01555	0.876906		118.531	135.89	152.94		4.1	3.6	3.6		63.3	72.2	56.7		8.54	9.68	10.08		152	172	186		87	94	93		48	51	41
D	71	20	Male	DM	164		55.8	58.3	58.7		20.7466	21.6761	21.8248		1.28012	1.46162	1.42143		0.980811	1.11077	0.850317		83.2544	99.48	112.05		4	3.8	4.1		68.8	63.5	60.3		9.14	10.31	10.62		129	123	144		61	61	68		52	52	47
E	81	26	Male	nonDM	170		47	44.4	45.2		16.263	15.3633	15.6401		1.38806	1.33476	1.39544		0.839301	0.658513	0.752422		86.8992	93.69	115.04		3.5	3.8	3.7		55.8	44.4	64.8		6.65	8.46	7.89		147	167	153		84	82	73		55	64	68
F	73	40	Male	nonDM	171		62	63	65		21.2031	21.5451	22.2291		1.60514	1.16184	1.74146		0.943568	0.832799	0.937285		124.81	99.16	109.66		3.6	3.6	3.6		66.8	64.8	65.6		10.87	9.33	9.58		164	179	183		92	113	115		52	49	37
G	82	200	Male	nonDM	167		60	60.5	61.1		21.5139	21.6931	21.9083		1.63683	1.56575	1.72543		0.944909	0.832799	0.952663		115.922	119.3	129.1		2.9	3.5	3.4		61.1	66.5	53.1		9.93	9.52	10.1		118	99	100		60	42	48		31	39	31
H	80	126	Male	nonDM	157		53	52.7	52		21.5019	21.3802	21.0962		1.52662	1.56095	1.71499		0.951672	1.04758	0.987053		136.312	136.87	130.65		3.6	3.2	3.5		68.9	76.8	69		11.17	11.83	10.52		227	163	179		158	111	120		44	38	42
I	82	63	Male	nonDM	155		48.8	49.9	49		20.3122	20.77	20.3954		1.5697	1.5528	1.60397		0.900204	0.732728	0.921336		94.4296	112.4	119.7		3.1	3	3.1		64.7	53.7	57.9		8.15	8.31	9.64		155	176	194		92	104	117		50	53	54
J	78	25	Male	DM	168		58.5	61.5	64		20.727	21.79	22.6757		0.945132	1.24432	1.08414		0.780815	0.851586	0.798256		54.5624	69.72	69.38		3.3	3.4	3.1		71.5	65.1	64.5		5.17	6.53	7.07		224	185	157		158	119	83		48	38	41
K	72	17	Female	DM	147		44.8	47.3	47.7		20.7321	21.889	22.0741		1.66269	1.69526	1.97582		0.981367	0.789785	0.841001		65.7531	102.06	105.6		4.1	3.6	3.9		74	52.7	56.2		6.07	7.76	7.71		173	111	99		103	48	39		47	46	41
L	77	15	Male	nonDM	164		47	47	48.5		17.4747	17.4747	18.0324		1.51894	1.47045	1.30142		0.655353	0.702477	0.635932		98.4562	91.26	98.44		3.1	3	3.1		41.9	44.9	41.1		8.72	7.25	8.2		101	106	113		57	51	60		28	47	37
M	73	16	Male	DM	155		45	51.5	51.8		18.7305	21.436	21.5609		1.43323	1.4126	1.6292		1.19539	0.757596	0.722567		86.3189	148.27	140.92		3.4	3.8	3.7		82.6	69.3	41		8.5	12.7	11.4		158	138	120		101	90	72		42	31	28
N	74	18	Male	DM	167		63.9	63.9	63.6		22.9123	22.9123	22.8047		0.703315	0.903242	1.07669		0.602633	0.635439	0.875186		65.7343	77.64	120		3.3	3.1	3		48.1	52.9	59.6		7.57	8.34	11.9		133	144	120		67	75	66		28	41	30
O	77	128	Male	nonDM	167		57	58	58.3		20.4382	20.7967	20.9043		1.57959	1.57771	1.77314		0.88287	1.02617	1.24254		132.466	132.5	149.2		4.1	3.4	3.5		62.6	75.1	83.4		11.1	11.1	12.9		210	182	168		100	99	90		98	66	66
P	67	7	Female	nonDM	158			48	48.2			19.2277	19.3078			1.41509	1.66638			1.20236	0.982474			85.79	110.34			4.2	4			98.3	79.3			9.17	9.32			162	207			84	119			64	62
Q	65	12	Female	nonDM	149			37.8	38.8			17.0263	17.4767			1.67128	1.79486			0.824742	0.894556			119.73	142.12			3.5	3.6			55.5	69.7			9.39	11.75			175	175			85	80			78	77
R	78	23	Female	DM	145			62.5	60.5			29.7265	28.7753			1.78072	1.68357			1.11831	0.904255			107.05	120.7			3.6	3.8			83.7	88.1			8.54	8.46			137	150			73	71			43	56
S	69	1	Male	nonDM	165			51.8	52.5			19.0266	19.2837			0.862234	1.00436			0.793507	0.756707			61.77	110.6			3.3	3.1			72.7	62.8			7.55	12			129	183			69	120			37	43
T	77	12	Female	DM	147			42	46.3			19.4363	21.4263			1.42296	1.71034			0.91483	1.26211			67.71	96.76			3	3.2			77.2	67.7			7.44	8.71			164	152			87	83			53	44
U	81	33	Male	DM	153			51.5	52.6			22.0001	22.47			1.45226	1.42359			0.749246	0.724483			81.17	91.63			3.7	3.6			45.1	52.3			6.3	7.17			167	162			102	97			48	40
Average	75.1905	48.2857			159.381			53.1238	53.8952			20.9001	21.2075			1.4322	1.55532			0.868716	0.893408			105.215	119.034			3.50952	3.53333			64.3667	63.1048			9.21667	9.96667			150.714	155.667			83.619	86.3333			48.1429	45.2857
SD	5.08546	52.7865			8.97483			8.85144	8.51343			3.11325	2.88848			0.240619	0.264315			0.159133	0.151606			26.188	21.418			0.322343	0.326088			13.8405	11.8191			1.9147	1.85584			27.3663	31.4839			21.8414	24.4874			11.9803	13.6936
	Male	10
	Female	5
	DM	7
	nonDM	8

## Sheet: 15 patients for a subanalysis
							Dry weight, kg				Body mass index, kg/m2				Kt/V				nPCR, g/kg/day				Creatinine generation rate, %				Albumin, g/dL				Uera nitrogen, mg/dL				Creatinine, mg/dL				Total cholesterol, mg/dL				LDL cholesterol, mg/dL				HDL cholesterol, mg/dL
	Age, years	HD vintage, months	Sex	DM or nonDM	Height, cm		1 year ago	baseline	1 year later		1 year ago	baseline	1 year later		1 year ago	baseline	1 year later		1 year ago	baseline	1 year later		1 year ago	baseline	1 year later		1 year ago	baseline	1 year later		1 year ago	baseline	1 year later		1 year ago	baseline	1 year later		1 year ago	baseline	1 year later		1 year ago	baseline	1 year later		1 year ago	baseline	1 year later
A	76	73	Male	nonDM	170		59.7	56.5	57		20.6574	19.5502	19.7232		1.38183	1.3386	1.4427		0.926704	0.851212	0.935254		119.627	120.35	120.59		4.1	3.8	3.8		59.5	62.9	70.6		10.79	10.74	10.78		154	117	137	前	96	67	83		48	40	38
B	68	125	Male	nonDM	163		70.5	70	71		26.5347	26.3465	26.7229		1.55077	1.43527	1.73665		0.92203	0.795018	0.908263		162.92	147.7	154.3		3.8	3.8	3.8		62.5	54.4	61.5		14.4	13.3	13.5		172	169	187		109	100	116		30	33	28
C	78	34	Female	nonDM	145		38.5	37.5	40		18.3115	17.8359	19.025		1.50357	1.75652	1.75622		0.895115	1.01555	0.876906		118.531	135.89	152.94		4.1	3.6	3.6		63.3	72.2	56.7		8.54	9.68	10.08		152	172	186		87	94	93		48	51	41
D	71	20	Male	DM	164		55.8	58.3	58.7		20.7466	21.6761	21.8248		1.28012	1.46162	1.42143		0.980811	1.11077	0.850317		83.2544	99.48	112.05		4	3.8	4.1		68.8	63.5	60.3		9.14	10.31	10.62		129	123	144		61	61	68		52	52	47
E	81	26	Male	nonDM	170		47	44.4	45.2		16.263	15.3633	15.6401		1.38806	1.33476	1.39544		0.839301	0.658513	0.752422		86.8992	93.69	115.04		3.5	3.8	3.7		55.8	44.4	64.8		6.65	8.46	7.89		147	167	153		84	82	73		55	64	68
F	73	40	Male	nonDM	171		62	63	65		21.2031	21.5451	22.2291		1.60514	1.16184	1.74146		0.943568	0.832799	0.937285		124.81	99.16	109.66		3.6	3.6	3.6		66.8	64.8	65.6		10.87	9.33	9.58		164	179	183		92	113	115		52	49	37
G	82	200	Male	nonDM	167		60	60.5	61.1		21.5139	21.6931	21.9083		1.63683	1.56575	1.72543		0.944909	0.832799	0.952663		115.922	119.3	129.1		2.9	3.5	3.4		61.1	66.5	53.1		9.93	9.52	10.1		118	99	100		60	42	48		31	39	31
H	80	126	Male	nonDM	157		53	52.7	52		21.5019	21.3802	21.0962		1.52662	1.56095	1.71499		0.951672	1.04758	0.987053		136.312	136.87	130.65		3.6	3.2	3.5		68.9	76.8	69		11.17	11.83	10.52		227	163	179		158	111	120		44	38	42
I	82	63	Male	nonDM	155		48.8	49.9	49		20.3122	20.77	20.3954		1.5697	1.5528	1.60397		0.900204	0.732728	0.921336		94.4296	112.4	119.7		3.1	3	3.1		64.7	53.7	57.9		8.15	8.31	9.64		155	176	194		92	104	117		50	53	54
J	78	25	Male	DM	168		58.5	61.5	64		20.727	21.79	22.6757		0.945132	1.24432	1.08414		0.780815	0.851586	0.798256		54.5624	69.72	69.38		3.3	3.4	3.1		71.5	65.1	64.5		5.17	6.53	7.07		224	185	157		158	119	83		48	38	41
K	72	17	Female	DM	147		44.8	47.3	47.7		20.7321	21.889	22.0741		1.66269	1.69526	1.97582		0.981367	0.789785	0.841001		65.7531	102.06	105.6		4.1	3.6	3.9		74	52.7	56.2		6.07	7.76	7.71		173	111	99		103	48	39		47	46	41
L	77	15	Male	nonDM	164		47	47	48.5		17.4747	17.4747	18.0324		1.51894	1.47045	1.30142		0.655353	0.702477	0.635932		98.4562	91.26	98.44		3.1	3	3.1		41.9	44.9	41.1		8.72	7.25	8.2		101	106	113		57	51	60		28	47	37
M	73	16	Male	DM	155		45	51.5	51.8		18.7305	21.436	21.5609		1.43323	1.4126	1.6292		1.19539	0.757596	0.722567		86.3189	148.27	140.92		3.4	3.8	3.7		82.6	69.3	41		8.5	12.7	11.4		158	138	120		101	90	72		42	31	28
N	74	18	Male	DM	167		63.9	63.9	63.6		22.9123	22.9123	22.8047		0.703315	0.903242	1.07669		0.602633	0.635439	0.875186		65.7343	77.64	120		3.3	3.1	3		48.1	52.9	59.6		7.57	8.34	11.9		133	144	120		67	75	66		28	41	30
O	77	128	Male	nonDM	167		57	58	58.3		20.4382	20.7967	20.9043		1.57959	1.57771	1.77314		0.88287	1.02617	1.24254		132.466	132.5	149.2		4.1	3.4	3.5		62.6	75.1	83.4		11.1	11.1	12.9		210	182	168		100	99	90		98	66	66
Average	76.1333	61.7333			162		54.1	54.8	55.5267		20.5373	20.8306	21.1078		1.41904	1.43145	1.55858		0.893516	0.842669	0.882466		103.066	112.419	121.838		3.6	3.49333	3.52667		63.4733	61.28	60.3533		9.118	9.67733	10.126		161.133	148.733	149.333		95	83.7333	82.8667		46.7333	45.8667	41.9333
SD	4.22352	57.0519			8.30662		8.73016	8.65076	8.63717		2.39041	2.55234	2.48676		0.266546	0.216081	0.262676		0.13991	0.146063	0.138016		30.3225	24.6027	22.5628		0.415761	0.298727	0.330512		9.98302	10.2786	10.7297		2.35644	1.98579	1.87271		36.4767	30.5905	33.1461		30.5567	25.1608	25.6511		16.9599	10.2669	12.3836
	Male	13
	Female	2
	DM	5
	nonDM	10
